# Supplementary material for: The Analysis of Autosomal STRs Draws the Current Genetic Map and Evolutionary History of Northernmost South America
Source: Genes (Basel). 2025 May 14;16(5):574. doi: 10.3390/genes16050574 (PMC12110986; doi:10.3390/genes16050574)
Supplement: Supplementary file 1 [file genes-16-00574-s001.zip]

Archive with 14 entries (14 files):
- Figure_S1_SuppInfo.png
- Figure_S2_SuppInfo.pdf
- Figure_S3_SuppInfo.JPG
- Figure_S4_SuppInfo.JPG
- Figure_S5_SuppInfo.jpg
- Figure_S6_SuppInfo.jpg
- Figure_S7_SuppInfo.jpg
- Figure_S8_suppInfo.png
- Table_S1_SuppInfo.xlsx
- Table_S2_SuppInfo.xlsx
- Table_S3_SuppInfo.xlsx
- Table_S4_SuppInfo.xlsx
- Table_S5_SuppInfo.xlsx
- Table_S6_SuppInfo.xlsx
