# Supplementary material for: The Analysis of Autosomal STRs Draws the Current Genetic Map and Evolutionary History of Northernmost South America
Source: Genes (Basel). 2025 May 14;16(5):574. doi: 10.3390/genes16050574 (PMC12110986; doi:10.3390/genes16050574)
Supplement: Supplementary file 1 [file genes-16-00574-s001.zip › Table_S1_SuppInfo.xlsx]

## Sheet: AfroPacific
Table S1. Allele frequencies for the 10 STR markers in each of the 9 new categories obtained from the previous 24 classifications.
	D16S539	D18S51	D19S433	D21S11	D2S1338	D3S1358	D8S1179	FGA	TH01	vWA
5									0.0046
6									0.2523
7									0.3761
8	0.0229								0.1651
8.3									0.0046
9	0.2202								0.1193
9.3									0.0688
10	0.1239		0.0092				0.0229		0.0092
11	0.2431		0.0413				0.0917
12	0.1972	0.0459	0.1239				0.0963
12.2			0.0688
13	0.1606	0.0596	0.2982			0.0046	0.2661			0.0413
13.2		0.0046	0.0688
14	0.0321	0.1147	0.1835			0.0826	0.3165			0.0321
14.2		0.0046	0.0459
15		0.1743	0.0642			0.3532	0.1606			0.2018
15.2			0.0459
16		0.1651	0.0046		0.0367	0.3165	0.0459			0.3257
16.2			0.0459
17		0.1330			0.1560	0.1651				0.2064
18		0.1009			0.0367	0.0734		0.0046		0.0688
18.2								0.0092
19		0.1009			0.1927	0.0046		0.0596		0.0872
19.2								0.0092
20		0.0642			0.0872			0.0596		0.0321
20.2								0.0092
21		0.0138			0.1147			0.1101		0.0046
22		0.0183			0.1376			0.1743
23					0.0872			0.1284
24					0.0596			0.1881
25					0.0826			0.1193
25.3								0.0046
26					0.0092			0.0872
27				0.0505				0.0275
28				0.2202				0.0092
29				0.1743
30				0.2156
30.2				0.0229
31				0.1055
31.2				0.0505
32				0.0092
32.2				0.0734
33				0.0092
33.2				0.0183
34				0.0138
34.2				0.0046
35				0.0138
36				0.0183

## Sheet: AfroInsular
	D16S539	D18S51	D19S433	D21S11	D2S1338	D3S1358	D8S1179	FGA	TH01	vWA
5									0.0033
5.2			0.0066
6									0.2219
7									0.3609
8	0.0199		0.0033						0.2053
9	0.2682						0.0033		0.1093
9.3									0.0960
10	0.1159		0.0033				0.0464
10.2		0.0033
11	0.1987	0.0166	0.0364				0.0762		0.0033	0.0166
12	0.2616	0.0232	0.0728			0.0066	0.1060
12.2			0.0199
13	0.1258	0.0795	0.2781			0.0033	0.2351			0.0166
13.2			0.0828
14	0.0099	0.0861	0.2351			0.0762	0.3212			0.0199
14.2			0.0497
15		0.1490	0.0894		0.0066	0.4007	0.1589			0.2219
15.2			0.0397
16		0.1689	0.0033		0.0430	0.2947	0.0397			0.2219
16.2			0.0762
17		0.1788			0.0960	0.1722	0.0132			0.1821
17.2			0.0033					0.0033
18		0.1490			0.0861	0.0430		0.0066		0.2285
18.2								0.0066
19		0.0762			0.1291	0.0033		0.0364		0.0861
19.3								0.0033
20		0.0464			0.0927			0.0166		0.0066
20.2		0.0033
21		0.0132			0.1258			0.1325
22		0.0066			0.1258			0.1755
23					0.1060			0.1921
24					0.0828			0.2185
24.2				0.0033
25					0.0762			0.0662
26					0.0132			0.0762
27				0.0397	0.0166			0.0199
28				0.2848
29				0.1821				0.0132
30				0.1854				0.0066
30.2				0.0298
31				0.0828
31.2				0.0795
32				0.0099
32.2				0.0464				0.0066
33.2				0.0265
34				0.0033
34.2				0.0066
35				0.0132
36				0.0066
43.2								0.0066
45.2								0.0132

## Sheet: NativeAmericansFromThe Amazon
	D16S539	D18S51	D19S433	D21S11	D2S1338	D3S1358	D8S1179	FGA	TH01	vWA
6									0.4172
7									0.4356
8	0.0552								0.0153
9	0.2423					0.0031	0.0031		0.0215
9.3									0.1104
10	0.1503	0.0061	0.0061				0.0613
11	0.2178	0.0215	0.0031				0.0859
11.2			0.0031
12	0.2822	0.1258	0.0767				0.1564
12.2			0.0184
13	0.0521	0.1779	0.1656				0.3712			0.0031
13.2			0.1902
14		0.2730	0.1902			0.0890	0.2117			0.0153
14.2			0.0828
15		0.1258	0.0982			0.5767	0.0982			0.0675
15.2			0.1350							0.0031
16		0.0706	0.0184		0.0092	0.2301	0.0123
16.2			0.0123
17		0.1196			0.1258	0.0920		0.0061		0.3160
18		0.0552			0.0583	0.0092				0.0920
19		0.0153			0.2117			0.0767		0.0521
20		0.0031			0.1411			0.0583
21		0.0031			0.0245			0.1043
22		0.0031			0.0951			0.0583
22.2								0.0031
23					0.2669			0.0521
24					0.0552			0.1810
25					0.0092			0.2730
26					0.0031			0.1319
27				0.0061				0.0337
28				0.0736				0.0123
28.2				0.0061
29				0.1871
29.2				0.0061				0.0031
30				0.2025				0.0061
30.2				0.0092
31				0.0767
31.2				0.1074
32				0.0552
32.2				0.1779
33				0.0092
33.2				0.0798
34.2				0.0031

## Sheet: Wayúu
	D16S539	D18S51	D19S433	D21S11	D2S1338	D3S1358	D8S1179	FGA	TH01	vWA
6									0.5120
7									0.2078
8	0.0090						0.0060		0.0241
9	0.2018	0.0060					0.0030		0.0361
9.3									0.2199
10	0.1657		0.0030				0.0753
11	0.3916	0.0060					0.0693
12	0.1837	0.0663	0.0120				0.2018
12.2			0.0151
13	0.0361	0.1355	0.1807			0.0030	0.2380
13.2			0.1657
14	0.0090	0.1657	0.2259			0.0663	0.2470			0.0090
14.2			0.1054
15	0.0030	0.1687	0.2169		0.0030	0.5602	0.1355			0.0633
15.2			0.0301
16		0.0783	0.0301		0.0331	0.2952	0.0211			0.5241
16.2			0.0151
17		0.1627			0.1807	0.0572	0.0030	0.0060		0.2560
18		0.1054			0.0271	0.0181		0.0090		0.0904
19		0.0331			0.2229			0.1295		0.0512
20		0.0331			0.1114			0.0271		0.0060
21		0.0060			0.0392			0.0964
22		0.0090			0.0994			0.0452
23		0.0090			0.1898			0.0753
24		0.0030			0.0783			0.3223
24.2				0.0030
25		0.0030			0.0090			0.1416
26		0.0090		0.0120	0.0030			0.0964
27				0.0120	0.0030			0.0452
28				0.0361				0.0060
29				0.1898
30				0.3404
31				0.0331
31.2				0.0873
32				0.0663
32.2				0.1898
33.2				0.0241
34.2				0.0060

## Sheet: Zenú
	D16S539	D18S51	D19S433	D21S11	D2S1338	D3S1358	D8S1179	FGA	TH01	vWA
6									0.3667
7									0.4222
8							0.0111		0.0333
9	0.1667						0.0111		0.0889
9.3									0.0889
10	0.3444						0.0333
11	0.2556	0.0111	0.0111				0.0889			0.0111
12	0.1222	0.0778	0.0111				0.2556
12.2			0.0111
13	0.1111	0.1333	0.2000				0.2444
13.2			0.2889
14		0.1444	0.1333			0.1222	0.2444			0.1111
14.2			0.0556
15		0.2444	0.1889			0.4444	0.1000			0.1333
15.2			0.0556
16		0.1333	0.0333			0.2889	0.0111			0.3667
16.2			0.0111
17		0.1333			0.1667	0.1111		0.0111		0.3000
18		0.0333			0.0333	0.0333		0.0111		0.0667
19		0.0222			0.1778			0.0222		0.0111
20		0.0444			0.1444			0.0667
21		0.0111						0.2556
22					0.0667			0.0667
23		0.0111			0.2889			0.0778
24					0.0778			0.2111
24.2				0.0111
25					0.0222			0.1667
26					0.0222			0.0778
27								0.0222
28				0.1222				0.0111
29				0.2333
30				0.2667
30.2				0.0111
31				0.0667
31.2				0.0889
32				0.0111
32.2				0.1556
33				0.0222
34.2				0.0111

## Sheet: Pijaos
	D16S539	D18S51	D19S433	D21S11	D2S1338	D3S1358	D8S1179	FGA	TH01	vWA
6									0.4062
7									0.3750
8									0.0625
9	0.3125						0.0312		0.0312
9.3									0.1250
10	0.2188						0.0312
11	0.1875						0.0938
12	0.1562	0.2857					0.1250
12.2			0.0938
13	0.1250		0.2500				0.3125
13.2			0.2188
14		0.1786	0.1562			0.1250	0.1875			0.0312
15		0.1429	0.1562			0.5938	0.2188			0.0312
15.2			0.1250
16		0.2143				0.2188				0.4062
16.2
17		0.1071			0.4062	0.0312		0.0312		0.3750
18					0.0312	0.0312		0.0938		0.0938
19					0.1250			0.0312		0.0625
20		0.0714			0.0625			0.1250
21					0.0312			0.1875
22					0.1250			0.2812
23					0.0938			0.1562
24					0.0625			0.0938
25					0.0312
26					0.0312
27
28				0.1250
29				0.3125
30				0.3438
30.2				0.0312
31				0.1250
31.2				0.0312
32.2				0.0312

## Sheet: NativeAmericanAdmixture
	D16S539	D18S51	D19S433	D21S11	D2S1338	D3S1358	D8S1179	FGA	TH01	vWA
6									0.4146
7									0.3902
8	0.0244						0.0122		0.0610
9	0.2073	0.0122					0.0122		0.0610
9.3									0.0732
10	0.1463	0.0122					0.0854
11	0.3049	0.0122	0.0122				0.1951
12	0.2195	0.0732	0.0366				0.1341
12.2			0.0122
13	0.0854	0.0610	0.2439				0.2439
13.2			0.1707
14	0.0122	0.2195	0.2561			0.1625	0.1463			0.0976
14.2			0.0610
15		0.1951	0.1098			0.3875	0.1098			0.1707
15.2			0.0610
16		0.1585	0.0244		0.0366	0.1750	0.0366			0.2683
16.2			0.0122
17		0.1341			0.1098	0.2250	0.0244			0.2683
18		0.0732			0.1220	0.0500		0.0122		0.1585
19		0.0122			0.0976			0.1463		0.0122
20					0.0854			0.0244		0.0244
21		0.0366			0.0610			0.1341
22					0.1220			0.1341
23					0.2073			0.0732
24					0.0732			0.1463
25					0.0488			0.1463
26					0.0366			0.1707
27				0.0244				0.0122
28				0.0366
29				0.1463
30				0.3415
30.2				0.0122
31				0.0488
31.2				0.0976
32				0.0366
32.2				0.1707
33.2				0.0610
35				0.0122
36				0.0122

## Sheet: AfroAdmixture
	D16S539	D18S51	D19S433	D21S11	D2S1338	D3S1358	D8S1179	FGA	TH01	vWA
6									0.2901
7									0.2593
8	0.0185						0.0062		0.1481
9	0.1914	0.0062					0.0123		0.1358
9.3									0.1543
10	0.1111		0.0185				0.0309		0.0062
11	0.3148	0.0062	0.0185				0.0926
11.2			0.0123
12	0.2407	0.0926	0.0556				0.1235
12.2			0.0247
13	0.1049	0.0864	0.2346			0.0062	0.2963			0.0123
13.2			0.1111
13.3									0.0062
14	0.0185	0.0802	0.2593			0.1173	0.2222			0.0556
14.2			0.0432
15		0.2222	0.1481			0.3210	0.1358			0.1235
15.2			0.0432
16		0.1420			0.0432	0.2963	0.0741			0.3395
16.2			0.0309
17		0.0926			0.1790	0.1852	0.0062	0.0123		0.2593
18		0.0988			0.1111	0.0741		0.0309		0.1790
18.2								0.0062
19		0.0864			0.1728			0.0556		0.0247
20		0.0432			0.1358			0.0679		0.0062
21		0.0309			0.0494			0.1420
22		0.0062			0.0864			0.0864
23					0.1049			0.2099
23.2					0.0062
24					0.0679			0.1296
25		0.0062			0.0432			0.1173
26								0.0679
27				0.0494				0.0617
28				0.1914				0.0062
28.2				0.0062
29				0.2469				0.0062
30				0.2346
31				0.0679
31.2				0.0309
32				0.0185
32.2				0.0864
33.2				0.0309
34				0.0062
34.2				0.0123
35				0.0123
36				0.0062

## Sheet: EuropeanAdmixture
	D16S539	D18S51	D19S433	D21S11	D2S1338	D3S1358	D8S1179	FGA	TH01	vWA
4									0.0008
5	0.0008
6									0.3547
6.1									0.0008
7									0.2593
8	0.0203						0.0034		0.1014
9	0.1731						0.0059		0.1233
9.3									0.1478
10	0.1816	0.0077	0.0051				0.0609		0.0118
10.2		0.0017
11	0.2517	0.0086	0.0152				0.0922			0.0008
11.2			0.0017
12	0.2432	0.0943	0.0752			0.0017	0.1337
12.2			0.0236
13	0.1081	0.1149	0.2069			0.0059	0.3215	0.0008		0.0084
13.2			0.1090
14	0.0194	0.1741	0.2576		0.0008	0.1039	0.2318			0.0667
14.2		0.0009	0.0422
15	0.0017	0.1355	0.1478		0.0017	0.3758	0.1176			0.1199
15.2		0.0009	0.0617
16		0.1432	0.0338		0.0304	0.2677	0.0313			0.3505
16.2		0.0009	0.0160
17		0.1492	0.0025		0.1968	0.1554	0.0017	0.0034		0.2686
17.2			0.0017					0.0008
18		0.0686			0.0583	0.0828		0.0160		0.1275
18.2								0.0017
19		0.0446			0.1486	0.0068		0.0743		0.0456
19.3								0.0008
20		0.0214			0.1216			0.1022		0.0093
20.2								0.0034
21		0.0206			0.0431			0.1039		0.0017
21.2								0.0017
22		0.0086			0.1149			0.1486		0.0008
22.2								0.0025
23		0.0009			0.1520			0.1140
24		0.0026			0.0718			0.1605
24.2				0.0017
25		0.0009			0.0490			0.1377
26				0.0017	0.0101			0.0878
26.2				0.0017				0.0008
27				0.0220	0.0008			0.0321
28				0.1149				0.0051
29				0.2069				0.0017
30				0.2568
30.2				0.0228
31				0.0591
31.2				0.0946
32				0.0194
32.2				0.1326
33				0.0110
33.2				0.0439
34				0.0008
34.2				0.0051
35				0.0034
35.2				0.0017
