# Supplementary material for: The Analysis of Autosomal STRs Draws the Current Genetic Map and Evolutionary History of Northernmost South America
Source: Genes (Basel). 2025 May 14;16(5):574. doi: 10.3390/genes16050574 (PMC12110986; doi:10.3390/genes16050574)
Supplement: Supplementary file 1 [file genes-16-00574-s001.zip › Table_S2_SuppInfo.xlsx]

## Sheet: Forensic measures
Table S2: Forensically relevant statistics for the 10 STR markers in each of the 9 new cate-gories obtained from the previous 24 classifications.
	Afro-Pacific												Pijao
	D16S539	D18S51	D19S433	D21S11	D2S1338	D3S1358	D8S1179	FGA	TH01	vWA			D16S539	D18S51	D19S433	D21S11	D2S1338	D3S1358	D8S1179	FGA	TH01	vWA
Forensic												Forensic
Matching Probability	0.104058	0.0364224	0.130135	0.0858492	0.0344247	0.129871	0.0854305	0.041138	0.154301	0.0749937		Matching Probability	0.25	0.142857	0.375	0.171598	0.09375	0.226562	0.102222	0.101562	0.25	0.210938
Expressed as 1 in ...	9.61	27.4556	7.68433	11.6483	29.0489	7.69994	11.7054	24.3084	6.48086	13.3345		Expressed as 1 in ...	4	7	2.66667	5.82759	10.6667	4.41379	9.78261	9.84615	4	4.74074
Power of Discrimination	0.895942	0.963578	0.869865	0.914151	0.965575	0.870129	0.914569	0.958862	0.845699	0.925006		Power of Discrimination	0.75	0.857143	0.625	0.828402	0.90625	0.773438	0.897778	0.898438	0.75	0.789062
PIC	0.712716	0.866598	0.675405	0.753442	0.86595	0.692027	0.751685	0.852827	0.653895	0.767027		PIC	0.677948	0.775351	0.51123	0.65796	0.76404	0.534153	0.739067	0.804445	0.528013	0.624195
Paternity												Paternity
Power of Exclusion	0.394201	0.808804	0.263368	0.608717	0.793546	0.595639	0.562133	0.779427	0.528546	0.63004		Power of Exclusion	0.74469	1	0.509766	0.543237	0.74469	0.248274	0.59904	0.872469	0.378601	0.622442
Typical Paternity Index	1.55	5.35	1.18	2.56667	4.95455	2.47727	2.27083	4.63636	2.09091	2.725		Typical Paternity Index	4	-	2	2.16667	4	1.14286	2.5	8	1.5	2.66667
Allele Frequencies												Allele Frequencies
Homozygotes	0.322581	0.0934579	0.423729	0.194805	0.100917	0.201835	0.220183	0.107843	0.23913	0.183486		Homozygotes	0.125	0	0.25	0.230769	0.125	0.4375	0.2	0.0625	0.333333	0.1875
Heterozygotes	0.677419	0.906542	0.576271	0.805195	0.899083	0.798165	0.779817	0.892157	0.76087	0.816514		Heterozygotes	0.875	1	0.75	0.769231	0.875	0.5625	0.8	0.9375	0.666667	0.8125
Total Alleles	124	214	118	154	218	218	218	204	184	218		Total Alleles	16	28	8	26	32	32	30	32	24	32
	Afro-Insular												Amazonian Native Americans
	D16S539	D18S51	D19S433	D21S11	D2S1338	D3S1358	D8S1179	FGA	TH01	vWA			D16S539	D18S51	D19S433	D21S11	D2S1338	D3S1358	D8S1179	FGA	TH01	vWA
Forensic												Forensic
Matching Probability	0.120013	0.0368001	0.124267	0.0963542	0.0242533	0.129512	0.0904889	0.0468286	0.138001	0.0697776		Matching Probability	0.162422	0.049569	0.121983	0.0950413	0.0557417	0.21323	0.089087	0.0431696	0.331731	0.160494
Expressed as 1 in ...	8.33244	27.1738	8.04721	10.3784	41.2315	7.7213	11.0511	21.3545	7.24635	14.3312		Expressed as 1 in ...	6.1568	20.1739	8.19783	10.5217	17.9399	4.68978	11.225	23.1644	3.01449	6.23077
Power of Discrimination	0.879987	0.9632	0.875733	0.903646	0.975747	0.870488	0.909511	0.953171	0.861999	0.930222		Power of Discrimination	0.837578	0.950431	0.878017	0.904959	0.944258	0.78677	0.910913	0.95683	0.668269	0.839506
PIC	0.687312	0.85579	0.685992	0.721512	0.891446	0.668402	0.765227	0.824724	0.652608	0.779576		PIC	0.621247	0.82048	0.687524	0.744891	0.811584	0.5479	0.738998	0.829782	0.445214	0.628652
Paternity												Paternity
Power of Exclusion	0.48309	0.753147	0.48169	0.527756	0.796773	0.452216	0.741337	0.641817	0.410732	0.626355		Power of Exclusion	0.372434	0.560918	0.361498	0.400698	0.617384	0.260917	0.58084	0.636435	0.243153	0.453524
Typical Paternity Index	1.88095	4.13889	1.875	2.08696	5.03333	1.75581	3.94737	2.82	1.60526	2.69643		Typical Paternity Index	1.48077	2.26389	1.44737	1.57143	2.62903	1.17391	2.38235	2.77586	1.13043	1.76087
Allele Frequencies												Allele Frequencies
Homozygotes	0.265823	0.120805	0.266667	0.239583	0.0993377	0.284768	0.126667	0.177305	0.311475	0.18543		Homozygotes	0.337662	0.220859	0.345455	0.318182	0.190184	0.425926	0.209877	0.180124	0.442308	0.283951
Heterozygotes	0.734177	0.879195	0.733333	0.760417	0.900662	0.715232	0.873333	0.822695	0.688525	0.81457		Heterozygotes	0.662338	0.779141	0.654545	0.681818	0.809816	0.574074	0.790123	0.819876	0.557692	0.716049
Total Alleles	158	298	150	192	302	302	300	282	244	302		Total Alleles	154	326	110	132	326	324	324	322	208	324
	European Admixture												Wayuu
	D16S539	D18S51	D19S433	D21S11	D2S1338	D3S1358	D8S1179	FGA	TH01	vWA			D16S539	D18S51	D19S433	D21S11	D2S1338	D3S1358	D8S1179	FGA	TH01	vWA
Forensic												Forensic
Matching Probability	0.113717	0.0280169	0.113516	0.105613	0.0310503	0.108011	0.0711177	0.0259815	0.14014	0.0871702		Matching Probability	0.202478	0.0342802	0.163658	0.163781	0.0472492	0.214763	0.0662552	0.0490637	0.309172	0.174046
Expressed as 1 in ...	8.79378	35.6927	8.80935	9.46849	32.2058	9.25831	14.0612	38.4889	7.13573	11.4718		Expressed as 1 in ...	4.93881	29.1714	6.1103	6.10571	21.1644	4.6563	15.0932	20.3817	3.23445	5.74562
Power of Discrimination	0.886283	0.971983	0.886484	0.894387	0.96895	0.891989	0.928882	0.974019	0.85986	0.91283		Power of Discrimination	0.797522	0.96572	0.836342	0.836219	0.952751	0.785237	0.933745	0.950936	0.690828	0.825954
PIC	0.696911	0.865294	0.704397	0.710797	0.861391	0.706087	0.765648	0.869606	0.649691	0.73448		PIC	0.572341	0.860961	0.63585	0.6161	0.83229	0.529849	0.782066	0.812908	0.438935	0.598584
Paternity												Paternity
Power of Exclusion	0.494222	0.697253	0.528313	0.533827	0.717625	0.521397	0.542767	0.680256	0.423916	0.501136		Power of Exclusion	0.360527	0.72634	0.371916	0.444732	0.729573	0.272505	0.608125	0.693677	0.122318	0.331748
Typical Paternity Index	1.92929	3.36047	2.08974	2.11765	3.60976	2.05556	2.16418	3.17582	1.65116	1.96026		Typical Paternity Index	1.44444	3.72727	1.47917	1.72727	3.77273	1.2029	2.5625	3.32	0.852459	1.36066
Allele Frequencies												Allele Frequencies
Homozygotes	0.259162	0.148789	0.239264	0.236111	0.138514	0.243243	0.231034	0.157439	0.302817	0.255068		Homozygotes	0.346154	0.134146	0.338028	0.289474	0.13253	0.415663	0.195122	0.150602	0.586538	0.36747
Heterozygotes	0.740838	0.851211	0.760736	0.763889	0.861486	0.756757	0.768966	0.842561	0.697183	0.744932		Heterozygotes	0.653846	0.865854	0.661972	0.710526	0.86747	0.584337	0.804878	0.849398	0.413462	0.63253
Total Alleles	764	1156	652	576	1184	1184	1160	1156	852	1184		Total Alleles	208	328	142	152	332	332	328	332	208	332
	Afro Admixture												Zenú
	D16S539	D18S51	D19S433	D21S11	D2S1338	D3S1358	D8S1179	FGA	TH01	vWA			D16S539	D18S51	D19S433	D21S11	D2S1338	D3S1358	D8S1179	FGA	TH01	vWA
Forensic												Forensic
Matching Probability	0.131944	0.038125	0.143991	0.0914127	0.0390625	0.106234	0.0603765	0.0255068	0.128963	0.0503155		Matching Probability	0.150391	0.0528395	0.122449	0.1744	0.0587654	0.148642	0.107626	0.0518519	0.212564	0.110123
Expressed as 1 in ...	7.57895	26.2295	6.94488	10.9394	25.6	9.4132	16.5627	39.2052	7.75418	19.8746		Expressed as 1 in ...	6.64935	18.9252	8.16667	5.73394	17.0168	6.72757	9.29146	19.2857	4.70447	9.08072
Power of Discrimination	0.868056	0.961875	0.856009	0.908587	0.960938	0.893766	0.939624	0.974493	0.871037	0.949684		Power of Discrimination	0.849609	0.94716	0.877551	0.8256	0.941235	0.851358	0.892374	0.948148	0.787436	0.889877
PIC	0.678958	0.865597	0.682734	0.728233	0.862716	0.715589	0.795192	0.924154	0.68109	0.852897		PIC	0.636528	0.840324	0.701095	0.678401	0.801852	0.64126	0.756133	0.821536	0.543962	0.700189
Paternity												Paternity
Power of Exclusion	0.546076	0.74469	0.616834	0.5173	0.719645	0.603631	0.677028	0.696336	0.458743	0.669482		Power of Exclusion	0.32196	0.683945	0.257988	0.59904	0.519319	0.411282	0.715592	0.59904	0.284444	0.378601
Typical Paternity Index	2.18182	4	2.625	2.03571	3.63636	2.53125	3.14286	3.35	1.78125	3.06818		Typical Paternity Index	1.33333	3.21429	1.16667	2.5	2.04545	1.60714	3.58333	2.5	1.23333	1.5
Allele Frequencies												Allele Frequencies
Homozygotes	0.229167	0.125	0.190476	0.245614	0.1375	0.197531	0.159091	0.149254	0.280702	0.162963		Homozygotes	0.375	0.155556	0.428571	0.2	0.244444	0.311111	0.139535	0.2	0.405405	0.333333
Heterozygotes	0.770833	0.875	0.809524	0.754386	0.8625	0.802469	0.840909	0.850746	0.719298	0.837037		Heterozygotes	0.625	0.844444	0.571429	0.8	0.755556	0.688889	0.860465	0.8	0.594595	0.666667
Total Alleles	96	160	84	114	160	162	264	268	114	270		Total Alleles	64	90	28	50	90	90	86	90	74	90
	Native American Admixture
	D16S539	D18S51	D19S433	D21S11	D2S1338	D3S1358	D8S1179	FGA	TH01	vWA
Forensic
Matching Probability	0.1392	0.065	0.147392	0.136678	0.0505651	0.12125	0.0927022	0.0505651	0.234286	0.0791196
Expressed as 1 in ...	7.18391	15.3846	6.78462	7.31646	19.7765	8.24742	10.7872	19.7765	4.26829	12.6391
Power of Discrimination	0.8608	0.935	0.852608	0.863322	0.949435	0.87875	0.907298	0.949435	0.765714	0.92088
PIC	0.665066	0.829134	0.677867	0.678493	0.873538	0.698676	0.813295	0.848872	0.547162	0.759953
Paternity
Power of Exclusion	0.459875	0.898213	0.378601	0.484947	0.850487	0.467987	0.790185	0.800406	0.29088	0.43967
Typical Paternity Index	1.78571	10	1.5	1.88889	6.83333	1.81818	4.875	5.125	1.25	1.70833
Allele Frequencies
Homozygotes	0.28	0.05	0.333333	0.264706	0.0731707	0.275	0.102564	0.097561	0.4	0.292683
Heterozygotes	0.72	0.95	0.666667	0.735294	0.926829	0.725	0.897436	0.902439	0.6	0.707317
Total Alleles	50	80	42	68	82	80	78	82	70	82
