# Supplementary material for: The Analysis of Autosomal STRs Draws the Current Genetic Map and Evolutionary History of Northernmost South America
Source: Genes (Basel). 2025 May 14;16(5):574. doi: 10.3390/genes16050574 (PMC12110986; doi:10.3390/genes16050574)
Supplement: Supplementary file 1 [file genes-16-00574-s001.zip › Table_S3_SuppInfo.xlsx]

## Sheet: HW equilibrium Arlequin
Table S3. Hardy-Weinberg equilibrium, expected and observed heterozygosities, and Fis indices per locus and per population.
Afro Pacific						Afro Insular
Locus	Obs.Het.	Exp.Het.	P-value	s.d.		Locus	Obs.Het.	Exp.Het.	P-value	s.d.
D16S539	0.76147	0.81457	0.31276	0.00042		D16S539	0.78146	0.79303	0.94469	0.00024
D18S51	0.90826	0.88483	0.27402	0.0003		D18S51	0.88079	0.87527	0.1404	0.00035
D19S433	0.75229	0.84425	0.07429	0.00023		D19S433	0.86093	0.83833	0.93296	0.00032
D21S11	0.83486	0.8552	0.06443	0.00017		D21S11	0.84768	0.83525	0.72151	0.00032
D2S1338	0.89908	0.88217	0.67738	0.00044		D2S1338	0.90066	0.90319	0.53113	0.00036
D3S1358	0.79817	0.73893	0.55067	0.00041		D3S1358	0.71523	0.71763	0.61129	0.00037
D8S1179	0.77982	0.78654	0.35404	0.00053		D8S1179	0.87417	0.798	0.11232	0.00035
FGA	0.89908	0.87959	0.61947	0.00032		FGA	0.83444	0.85708	0.5763	0.00031
TH01	0.79817	0.75196	0.64495	0.00041		TH01	0.74172	0.7597	0.66119	0.00037
vWA	0.81651	0.79812	0.84572	0.00027		vWA	0.81457	0.81048	0.40074	0.00049
Native Americans From The Amazon						Wayuu						Zenú						Pijaos
Locus	Obs.Het.	Exp.Het.	P-value	s.d.		Locus	Obs.Het.	Exp.Het.	P-value	s.d.		Locus	Obs.Het.	Exp.Het.	P-value	s.d.		Locus	Obs.Het.	Exp.Het.	P-value	s.d.
D16S539	0.6988	0.78277	0.01894	6e-05		D16S539	0.73494	0.74551	0.42011	0.00033		D16S539	0.68889	0.76954	0.46011	0.00047		D16S539	0.8125	0.80444	0.54947	0.00048
D18S51	0.75904	0.836	0.2224	0.00015		D18S51	0.86747	0.87772	0.057	0.00019		D18S51	0.84444	0.86567	0.31348	0.00032		D18S51	1	0.83333	0.5209	0.00047
D19S433	0.87952	0.86616	0.25411	0.00015		D19S433	0.81928	0.8308	0.10874	0.00028		D19S433	0.77778	0.82447	0.42299	0.00032		D19S433	0.9375	0.84274	0.53289	0.00051
D21S11	0.83133	0.87178	0.06058	9e-05		D21S11	0.83133	0.7992	0.72314	0.00038		D21S11	0.86667	0.83121	0.71626	0.00037		D21S11	0.8125	0.77419	0.84058	0.00031
D2S1338	0.81928	0.84732	0.2461	0.00015		D2S1338	0.86747	0.85231	0.04748	0.00016		D2S1338	0.75556	0.83296	0.64344	0.0004		D2S1338	0.875	0.80847	0.88215	0.00026
D3S1358	0.54217	0.59474	0.3952	0.00021		D3S1358	0.58434	0.59278	0.66993	0.00044		D3S1358	0.68889	0.69838	0.90004	0.0003		D3S1358	0.5625	0.60081	0.67179	0.00044
D8S1179	0.78313	0.78686	0.92096	0.00012		D8S1179	0.80723	0.81476	0.83333	0.00044		D8S1179	0.86667	0.80474	0.28654	0.00039		D8S1179	0.8125	0.81855	0.95917	0.00019
FGA	0.78313	0.82198	0.5639	0.00016		FGA	0.8494	0.8326	0.60942	0.00038		FGA	0.8	0.84944	0.75666	0.00041		FGA	0.9375	0.85282	0.64235	0.0004
TH01	0.56627	0.62249	0.10761	0.00013		TH01	0.56627	0.64633	0.09426	0.00026		TH01	0.66667	0.6779	0.50858	0.00051		TH01	0.75	0.69556	1	0
vWA	0.73494	0.69478	0.90541	0.00012		vWA	0.63253	0.64682	0.31662	0.00031		vWA	0.66667	0.74906	0.26002	0.00043		vWA	0.8125	0.70161	0.65303	0.00046
Native American Admixture						Afro Admixture						European Admixture
Locus	Obs.Het.	Exp.Het.	P-value	s.d.		Locus	Obs.Het.	Exp.Het.	P-value	s.d.		Locus	Obs.Het.	Exp.Het.	P-value	s.d.
D16S539	0.8625	0.78962	0.1467	0.00016		D16S539	0.85185	0.78713	0.02294	0.00016		D16S539	0.79899	0.80273	0.27541	0.00033
D18S51	0.8	0.84112	0.29134	0.00019		D18S51	0.87654	0.88467	0.12856	0.0003		D18S51	0.85249	0.87939	0.46533	0.00029
D19S433	0.8	0.85715	0.00127	1e-05		D19S433	0.90123	0.83943	0.6753	0.00046		D19S433	0.84797	0.84436	0.20255	0.00027
D21S11	0.775	0.85307	0.01538	5e-05		D21S11	0.81481	0.83537	0.73348	0.00041		D21S11	0.85304	0.84527	0.18266	0.0002
D2S1338	0.8	0.81926	0.1412	0.00014		D2S1338	0.8642	0.88344	0.40884	0.00068		D2S1338	0.86149	0.87498	0.00536	8e-05
D3S1358	0.6125	0.60849	0.6549	0.00023		D3S1358	0.80247	0.76029	0.93412	0.00024		D3S1358	0.75676	0.74581	0.70728	0.00036
D8S1179	0.8	0.76352	0.04748	9e-05		D8S1179	0.82716	0.81896	0.83226	0.00032		D8S1179	0.77327	0.79864	0.11719	0.00025
FGA	0.8625	0.87594	0.97907	5e-05		FGA	0.83951	0.8859	0.45084	0.00034		FGA	0.84628	0.88512	0.30476	0.00024
TH01	0.6125	0.62673	0.48208	0.00021		TH01	0.77778	0.7892	0.88327	0.00041		TH01	0.75507	0.76244	0.96784	0.00012
vWA	0.7	0.6728	0.71091	0.00019		vWA	0.81481	0.77111	0.74619	0.00038		vWA	0.74493	0.76832	0.08426	0.00018

## Sheet: FIS index Arlequin
Population specific FIS indices (1023 permutations)
Pop#	Name	FIS	P(Rand FIS>=Obs FIS)
1	Afro Pacific	-0.00141	0.547410
2	Afro Insular	-0.00781	0.768328
3	Afro Admixture	-0.01400	0.808407
4	Native American Admixture	0.00296	0.474096
5	Pijao	-0.08985	0.990225
6	Zenú	0.03596	0.082111
7	Wayuu	0.01032	0.229717
8	Native Americans From The Amazon	0.02888	0.010753
9	European Admixture	0.01277	0.016618
Population specific FIS indices per polymorphic locus (absolute values)
Locus	Average FIS	Afro Pacific	Afro Insular	Afro Admixture	Native American Admixture	Pijao	Zenú	Wayuu	Native Americans From The Amazon	European Admixture
D16S539	0.01106	0.06547	0.01464	-0.08278	0.01991	-0.01036	0.10587	0.01423	0.01160	0.00467
D18S51	0.01694	-0.02660	-0.00633	0.00924	-0.10131	-0.20930	0.02479	0.01171	0.07449	0.03062
D19S433	0.00661	0.10937	-0.02705	-0.07412	0.06501	-0.11663	0.05724	0.01391	0.02433	-0.00429
D21S11	0.00022	0.02389	-0.01493	0.02475	0.02295	-0.05121	-0.04316	-0.04032	0.06835	-0.00920
D2S1338	0.00909	-0.01926	0.00281	0.02192	-0.03578	-0.08527	0.09388	-0.01784	0.02972	0.01544
D3S1358	-0.00914	-0.08056	0.00335	-0.05584	0.03251	0.06574	0.01374	0.01429	0.03876	-0.01469
D8S1179	-0.00253	0.00859	-0.09580	-0.01008	-0.06017	0.00763	-0.07789	0.00928	-0.02203	0.03180
FGA	0.02506	-0.02226	0.02650	0.05268	-0.03172	-0.10294	0.05882	-0.02024	0.03325	0.04391
TH01	0.02449	-0.06175	0.02374	0.01457	0.01907	-0.08108	0.01676	0.12420	0.07018	0.00968
vWA	0.00997	-0.02315	-0.00507	-0.05706	0.11854	-0.16418	0.11111	0.02215	-0.05119	0.03046
Population specific FIS indices per polymorphic locus (relative values (%) compared to average FIS)
Locus	Average FIS	Afro Pacific	Afro Insular	Afro Admixture	Native American Admixture	Pijao	Zenú	Wayuu	Native Americans From The Amazon	European Admixture
D16S539	0.01106	491888	32363	-848345	79978	-193683	857082	28608	4886	-57784
D18S51	0.01694	-257016	-137374	-45422	-698078	-1335654	46344	-30874	339788	80776
D19S433	0.00661	1553587	-508915	-1220683	882932	-1863315	765425	110284	267893	-164794
D21S11	0.00022	10539108	-6751347	10924057	10120244	-22910490	-19324160	-18058641	30344502	-4196577
D2S1338	0.00909	-311834	-69087	141079	-493469	-1037849	932558	-296236	226873	69771
D3S1358	-0.00914	780919	-136664	510589	-455461	-818916	-250229	-256244	-523819	60631
D8S1179	-0.00253	-438721	3679425	297748	2273869	-401156	2972850	-465929	769195	-1354645
FGA	0.02506	-188825	5733	110173	-226550	-510716	134695	-180746	32641	75187
TH01	0.02449	-352205	-3054	-40511	-22104	-431132	-31554	407224	186594	-60471
vWA	0.00997	-332212	-150814	-672281	1088964	-1746713	1014442	122196	-613431	205505
