# Supplementary material for: The Analysis of Autosomal STRs Draws the Current Genetic Map and Evolutionary History of Northernmost South America
Source: Genes (Basel). 2025 May 14;16(5):574. doi: 10.3390/genes16050574 (PMC12110986; doi:10.3390/genes16050574)
Supplement: Supplementary file 1 [file genes-16-00574-s001.zip › Table_S4_SuppInfo.xlsx]

## Sheet: Hoja1
Table S4 Hardy-Weinberg's significance level implementing a Benjamini-Hochberg’s adjustment
False discovery rate	0.05
k	10
Reject Ho
Native Americans From The Amazon						Native American Admixture
Locus	P-value	Rank	BH adjusted significance level	BH adjusted p-value		Locus	P-value	Rank	BH adjusted significance level	BH adjusted p-value
D16S539	0.01894	1	0.005	0.1894		D19S433	0.00127	1	0.005	0.0127
D21S11	0.06058	2	0.01	0.3029		D21S11	0.01538	2	0.01	0.0769
TH01	0.10761	3	0.015	0.3587		D8S1179	0.04748	3	0.015	0.158267
D18S51	0.2224	4	0.02	0.556		D2S1338	0.1412	4	0.02	0.353
D2S1338	0.2461	5	0.025	0.4922		D16S539	0.1467	5	0.025	0.2934
D19S433	0.25411	6	0.03	0.423517		D18S51	0.29134	6	0.03	0.485567
D3S1358	0.3952	7	0.035	0.564571		TH01	0.48208	7	0.035	0.688686
FGA	0.5639	8	0.04	0.704875		D3S1358	0.6549	8	0.04	0.818625
vWA	0.90541	9	0.045	1.00601		vWA	0.71091	9	0.045	0.7899
D8S1179	0.92096	10	0.05	0.92096		FGA	0.97907	10	0.05	0.97907
Afro Admixture						European Admixture
Locus	P-value	Rank	BH adjusted significance level	BH adjusted p-value		Locus	P-value	Rank	BH adjusted significance level	BH adjusted p-value
D16S539	0.02294	1	0.005	0.2294		D2S1338	0.00536	1	0.005	0.0536
D18S51	0.12856	2	0.01	0.6428		vWA	0.08426	2	0.01	0.4213
D2S1338	0.40884	3	0.015	1.3628		D8S1179	0.11719	3	0.015	0.390633
FGA	0.45084	4	0.02	1.1271		D21S11	0.18266	4	0.02	0.45665
D19S433	0.6753	5	0.025	1.3506		D19S433	0.20255	5	0.025	0.4051
D21S11	0.73348	6	0.03	1.22247		D16S539	0.27541	6	0.03	0.459017
vWA	0.74619	7	0.035	1.06599		FGA	0.30476	7	0.035	0.435371
D8S1179	0.83226	8	0.04	1.04032		D18S51	0.46533	8	0.04	0.581662
TH01	0.88327	9	0.045	0.981411		D3S1358	0.70728	9	0.045	0.785867
D3S1358	0.93412	10	0.05	0.93412		TH01	0.96784	10	0.05	0.96784
