# Supplementary material for: The Analysis of Autosomal STRs Draws the Current Genetic Map and Evolutionary History of Northernmost South America
Source: Genes (Basel). 2025 May 14;16(5):574. doi: 10.3390/genes16050574 (PMC12110986; doi:10.3390/genes16050574)
Supplement: Supplementary file 1 [file genes-16-00574-s001.zip › Table_S5_SuppInfo.xlsx]

## Sheet: Hoja1
Table S5. Amova calculated for the population categories analyzed in the present study.
Source of variation	DF	Sum of squares	Variance Components	% of variation
Between groups	3	99751	0.02439	0.60
Between populations within groups	5	55581	0.03775	0.92
Between individuals within populations	1355	5508492	0.03485	0.85
Within individuals	1364	5450000	399560	97.63
Total	2727	11113825	409259
Fixation index	Value	p-value
FIS	0.00865	0.02346+-0.00438
FSC	0.00928	0,00000+-0,00000
FCT	0.00596	0.04888+-0.00803
FIT	0.02370	0,00000+-0,00000
