# Supplementary material for: The Analysis of Autosomal STRs Draws the Current Genetic Map and Evolutionary History of Northernmost South America
Source: Genes (Basel). 2025 May 14;16(5):574. doi: 10.3390/genes16050574 (PMC12110986; doi:10.3390/genes16050574)
Supplement: Supplementary file 1 [file genes-16-00574-s001.zip › Table_S6_SuppInfo.xlsx]

## Sheet: Hoja1
Table S6. Pairwise Fst values are shown below the diagonal. The p-values are shown above the diagonal. (**) represents the estimated Fst that were significant (1000 permutations; p <0.05) for the 9 populations analyzed and the bold values show p-values > 0.05
	Afro Pacific	Afro Insular	Afro Admixture	Native American Admixture	Pijao	Zenú	Wayuu	Native Americans From The Amazon	European Admixture
Afro Pacific	**	0.00218+-0.0005	0.00030+-0.0002	0.00000+-0.0000	0.00020+-0.0001	0.00000+-0.0000	0.00000+-0.0000	0.00000+-0.0000	0.00000+-0.0000
Afro Insular	0.00263	**	0.00000+-0.0000	0.00000+-0.0000	0.00000+-0.0000	0.00000+-0.0000	0.00000+-0.0000	0.00000+-0.0000	0.00000+-0.0000
Afro Admixture	0.00442	0.00757	**	0.00020+-0.0001	0.00069+-0.0003	0.00000+-0.0000	0.00000+-0.0000	0.00000+-0.0000	0.00228+-0.0005
Native American Admixture	0.01266	0.01712	0.00783	**	0.01713+-0.0013	0.00297+-0.0005	0.00000+-0.0000	0.00000+-0.0000	0.00525+-0.0006
Pijao	0.01463	0.02482	0.01406	0.01042	**	0.10524+-0.0029	0.00287+-0.0006	0.01000+-0.0010	0.01970+-0.0012
Zenú	0.01852	0.02643	0.01409	0.00822	0.00614	**	0.00000+-0.0000	0.00000+-0.0000	0.00000+-0.0000
Wayuu	0.03150	0.03960	0.02251	0.01861	0.01339	0.01576	**	0.00000+-0.0000	0.00000+-0.0000
Native Americans From The Amazon	0.02724	0.03497	0.02285	0.01325	0.01057	0.01307	0.01434	**	0.00000+-0.0000
European Admixture	0.00790	0.01373	0.00240	0.00409	0.00737	0.00994	0.01541	0.01288	**
